# Supplementary material for: Teg58, a small regulatory RNA, is involved in regulating arginine biosynthesis and biofilm formation in Staphylococcus aureus
Source: Sci Rep. 2022 Sep 2;12:14963. doi: 10.1038/s41598-022-18815-3 (PMC9440087; doi:10.1038/s41598-022-18815-3)
Supplement: Supplementary file 3 — Supplementary Information 3. [file 41598_2022_18815_MOESM3_ESM.xlsx]

## Sheet: Table S3 2 fold Up
TABLE S3: Teg58-regulated genes 2-fold and up
					Reads	Reads	Reads	RPKM	RPKM		Ratio
				Sum total reads (F+R)	113204244	109805316	133622678
				Sum cleaned reads (F+R)	81402422	88504036	65074724
				Sum mapped reads (F+R)	1992380	1766262	1594207				Repression	Activation
gene	locus_tag	protein	length	Saoushc_ number	SH1000 WT	teg58mut	complemented	SH1000 WT	teg58 mut		Mut/WT	WT/Mut
Purine Metabolic Pathway
purA	NCTC8325_00019	adenylosuccinate synthase	1283	Saouhsc_00019	3087	8882	20278	1207.64	3919.48		3.24
purN	NCTC8325_00934	Phosphoribosylglycinamide formyltransferase	566	Saouhsc_01016	6055	12430	32531	5369.4	12433.7		2.31
purH	NCTC8325_00935	IMP cyclohydrolase	1478	Saouhsc_01017	16987	36922	88150	5768.6	14143.5		2.45
purD	NCTC8325_00936	phosphoribosylamine--glycine ligase	1247	Saouhsc_01018	15351	40749	79020	6178.71	18501		2.99
purM	NCTC8325_00933	Phosphoribosylformylglycinamidine cyclo-ligase	1028	Saouhsc_01015	9755	17232	48147	4762.8	9490.46		2
relA	NCTC8325_01566	GTP pyrophosphokinase	2210	Saouhsc_01742	23912	53312	20744	5430.65	13657.7		2.51
pbuX	NCTC8325_00340	Xanthine permease	1268	Saouhsc_00373	19717	2470	5438	7804.58	1102.87			7.07
xprT	NCTC8325_00339	Xanthine phosphoribosyltransferase	578	Saouhsc_00372	5234	785	1479	4545	768.93			5.91
ctrA	NCTC8325_02161	CTP synthase	1610	Saouhsc_02368	16033	36457	20699	4998.24	12820.4		2.56
Arginine Biosynthesis Pathway
argH	NCTC8325_00819	Argininosuccinate lyase	1379	Saouhsc_00898	24949	112071	22478	9080.65	46012.3		5.06
argG	NCTC8325_00820	argininosuccinate synthase	1205	Saouhsc_00899	16254	67379	12916	6770.19	31657.9		4.67
lysP	NCTC8325_00526	arginine permease	1484	Saouhsc_01787	124216	27958	98889	42011.8	10666.4			3.94
ureA	NCTC8325_02329	urease subunit gamma	302	Saouhsc_02558	1645	342	1067	2733.93	641.156			4.26
ureB	NCTC8325_02330	urease subunit beta	410	Saouhsc_02559	2784	534	2063	3408.11	737.399			4.62
ureC	NCTC8325_02331	Urease alpha subunit	1715	Saouhsc_02560	11837	2777	8483	3464.22	916.762			3.78
ureD	NCTC8325_02335	urease accessory protein UreD	836	Saouhsc_02565	6606	2037	4728	3966.07	1379.53			2.87
ureE	NCTC8325_02332	Urease accessory protein UreE	452	Saouhsc_02561	4690	1234	3562	5207.9	1545.69			3.37
ureF	NCTC8325_02333	Urease accessory protein UreF	689	Saouhsc_02563	5559	1446	3935	4049.54	1188.21			3.41
ureG	NCTC8325_02334	Urease accessory protein UreG	614	Saouhsc_02564	5886	1895	4451	4811.49	1747.37			2.75
Valine, leucine and isoleucine biosynthesis
ilvD	NCTC8325_02082	dihydroxy-acid dehydratase	1688	Saouhsc_02281	494	1495	1280	146.887	501.434		3.41
ilvB	NCTC8325_02083	acetolactate synthase large subunit	1769	Saouhsc_02282	867	2512	1864	245.991	803.964		3.27
ilvC	NCTC8325_02085	2-dehydropantoate 2-reductase	1004	Saouhsc_02284	630	1607	1013	314.945	906.206		2.88
ilvH	NCTC8325_02084	Acetolactate synthase small subunit	254	Saouhsc_02283	143	301	231	282.573	670.931		2.37
ilvA	NCTC8325_01307	Threonine dehydratase, catabolic	1040	Saouhsc_02289	2425	4956	1593	1170.32	2698.01		2.3
Glycine, serine and threonine metabolism
bioD1	NCTC8325_02471	dethiobiotin synthetase	686	Saouhsc_02716	146	279	51	106.821	230.263		2.15
betA	NCTC8325_02655	choline dehydrogenase	1709	Saouhsc_02932	16986	2655	8098	4988.58	879.564			5.67
gbsA	NCTC8325_02656	Betaine aldehyde dehydrogenase	1490	Saouhsc_02933	34592	5866	17713	11652.5	2228.95			5.22
Virulence factors
spa	NCTC8325_00060	Immunoglobulin G binding protein A precursor	1550	Saouhsc_00069	3422	8914	893	1108.09	3256.01		2.94
hla	NCTC8325_01021	alpha-hemolysin	959	Saouhsc_01121	6204	14960	7605	3246.99	8831.98		2.72
hlgC	NCTC8325_02464	Leukocidin S subunit	947	Saouhsc_02710	5944	1110	1810	3150.33	663.618			4.75
hlgB	NCTC8325_02465	Gamma-hemolysin component B	977	Saouhsc_02709	6188	1321	2107	3178.95	765.514			4.15
hlgA	NCTC8325_02463	gamma-hemolysin component A protein	965	Saouhsc_02708	5675	1307	375	2951.66	766.819			3.85
plC	NCTC8325_02048	phospholipase C	824	Saouhsc_00051	50478	14116	38579	30747	9699.05			3.17
hlb	NCTC8325_01979	beta-hemolysin	200	Saouhsc_02163	11930	3297	8967	29939.1	9333.27			3.21
lipA_3	NCTC8325_02715	Lipase	2045	Saouhsc_03006	70487	22783	55894	17299.9	6307.58			2.74
sceD	NCTC8325_02130	SceD-like transglycosylase, biomarker for vancomycin-intermediate strains	695	Saouhsc_02333	984	250	304	710.621	203.657			3.49
cidA	NCTC8325_02586	Holin-like protein CidA	395	Saouhsc_02851	1232	347	553	49.0619	17.5205			2.8
nuc	NCTC8325_00745	Thermonuclease	686	Saouhsc_00818	222	70	135	162.426	57.7722			2.81
sspB	NCTC8325_00910	Staphopain B precursor	1181	Saouhsc_00987	8871	3196	5783	3770.08	1532.15			2.46
sspC	NCTC8325_00909	Staphostatin B	329	Saouhsc_00986	2369	879	1442	3614.07	1512.65			2.39
lukS	NCTC8325_02050	Leukocidin S subunit	1055	Saouhsc_02243	19315	6647	10508	9189.04	3567.12			2.57
speC_2	NCTC8325_00357	Exotoxin	698	Saouhsc_00392	217	91	124	156.039	73.8127			2.11
scn_3	NCTC8325_00430	Involved in expression of fibrinogen binding protein	1358	Saouhsc_02167	1107	238	296	409.144	99.2252			4.12
	NCTC8325_00322	staphylococcal enterotoxin, putative	611	Saouhsc_00354	763	254	314	626.774	235.363			2.66
Uncharacterized Proteins
	NCTC8325_02343	Uncharacterized protein conserved in bacteria	422	Saouhsc_02575	2922	1085	1140	3475.33	1455.67			2.39
	NCTC8325_00373	Uncharacterized protein conserved in bacteria	2705	Saouhsc_00410	103130	13887	45747	19135.8	2906.61			6.58
yxeA	NCTC8325_00323	Uncharacterized protein conserved in bacteria	368	Saouhsc_00355	141	27	80	192.309	41.5395			4.63
	NCTC8325_00901	Uncharacterised protein	116	Saouhsc_00993	1125	384	703	4867.68	1874.21			2.59
	NCTC8325_00737	conserved cytoplasmic protein	323	Saouhsc_00806	2507	946	1232	3895.65	1658.19			2.35
	NCTC8325_00041	Uncharacterised protein	533	Saouhsc_00045	265	84	179	249.544	89.2271			2.79
Cell wall and membrane proteins
	NCTC8325_00899	membrane spanning protein	356	Saouhsc_02901	16385	1886	2913	23100.7	2999.41			7.7
	NCTC8325_02616	membrane spanning protein	1055	Saouhsc_02888	578	1579	1405	274.981	847.373		3.08
	NCTC8325_01972	membrane protein	680	Saouhsc_02153	4891	1682	2191	3610.08	1400.43			2.58
	NCTC8325_01779	membrane protein	557	Saouhsc_01944	899	330	452	810.088	335.431			2.41
	NCTC8325_00772	membrane protein	851	Saouhsc_00858	34807	11026	21846	20528.9	7335.56			2.79
Teg58 neighboring Genes
fib_1	NCTC8325_01014	Extracellular fibrinogen-binding protein	329	Saouhsc_01110	3954	1343	1262	6029.07	2311.13			2.6
fib_2	NCTC8325_01017	Extracellular fibrinogen-binding protein Efb	497	Saouhsc_01114	3648	1304	3067	115.516	52.323			2.2
scn_2	NCTC8325_01018	Involved in expression of fibrinogen binding protein	350	Saouhsc_01115	1681	550	684	2409.4	889.692			2.7
Transcriptional regulatory proteins
yedF	NCTC8325_02073	transcriptional regulator	224	Saouhsc_02271	542	106	151	1214.45	267.919			4.53
glcR	NCTC8325_00650	fructose repressor	764	Saouhsc_00706	27460	7071	27815	18039.9	5240.01			3.44
	NCTC8325_02339	Transcription regulator	1955	Saouhsc_02570	8718	2002	5265	2238.2	579.779			3.86
sarS	NCTC8325_00061	HTH-type transcriptional regulator sarS	752	Saouhsc_00070	2151	717	1499	1435.66	539.817			2.65
sarR	NCTC8325_02336	staphylococcal accessory regulator	347	Saouhsc_02566	54986	21052	36720	79533.6	34348.6			2.31
	NCTC8325_02657	ArsR family transcriptional regulator	563	Saouhsc_02388	5474	2236	3044	4880.05	2248.58			2.17
Transpoters
opp-1A	NCTC8325_02513	Oligopeptide transporter putative substrate binding domain protein	1598	Saouhsc_02767	3018	9437	2126	947.917	3343.51		3.52
opp-1B	NCTC8325_02512	Oligopeptide transporter putative membrane permease domain protein	935	Saouhsc_02766	1075	2917	767	577.065	1766.32		3.06
opp-1D	NCTC8325_02510	Oligopeptide transporter putative ATPase domain protein	815	Saouhsc_02764	1089	2360	472	670.653	1639.45		2.44
opp-1C	NCTC8325_02511	Oligopeptide transporter putative membrane permease domain protein	869	Saouhsc_02765	594	1263	337	343.079	822.865		2.4
oppD_2	NCTC8325_00850	Oligopeptide transport ATP-binding protein oppD	986	Saouhsc_01378	277	89	172	141.004	51.1044			2.75
cmtB	NCTC8325_00283	PTS system, IIA component	443	Saouhsc_00235	1761	375	3977	1995.19	479.261			4.16
	NCTC8325_00282	PTS system transporter subunit IIB	284	Saouhsc_00311	1594	386	3244	2817.07	769.509			3.66
mmpL8	NCTC8325_02598	Putative antibiotic transport-associated protein	2489	Saouhsc_02866	12185	2196	3134	2457.13	499.519			4.91
ulaA	NCTC8325_00281	PTS system sugar-specific permease component family protein	1346	Saouhsc_00310	7214	2465	12196	2690.04	1036.85			2.59
lacF	NCTC8325_02237	PTS system lactose-specific transporter subunit IIA	311	Saouhsc_02451	119	274	104	192.05	498.81		2.59
ssuB_1	NCTC8325_00122	ABC transporter ATP-binding protein	740	Saouhsc_00136	581	127	223	394.069	97.1666			4.05
treB	NCTC8325_00394	PTS system trehalose-specific transporter subunit IIBC	1427	Saouhsc_00437	76768	160254	63390	27001.3	63581.4		2.35
ssuC	NCTC8325_00124	ABC transporter permease protein	761	Saouhsc_00138	781	166	301	515.103	123.5			4.17
eamA	NCTC8325_00056	Transporter, drug/metabolite exporter family protein	872	Saouhsc_00062	461	194	230	265.346	125.959			2.11
yeeE	NCTC8325_02074	putative transport system permease protein	1079	Saouhsc_02272	983	330	419	457.257	173.156			2.64
nhaC	NCTC8325_02341	Na+/H+ antiporter NhaC	1397	Saouhsc_02573	14636	4733	6549	5258.4	1918.16			2.74
abgT	NCTC8325_02519	aminobenzoyl-glutamate transport protein	1538	Saouhsc_02773	19941	5238	7877	6507.56	1928.21			3.37
	NCTC8325_02328	Urea transporter	905	Saouhsc_02557	1000	342	536	554.599	213.955			2.59
	NCTC8325_02425	exported protein	356	Saouhsc_02666	8831	2854	5419	12450.5	4538.88			2.74
ptsG_3	NCTC8325_00208	PTS system, N-acetylglucosamine-specific IIA component / PTS system, N-acetylglucosamine-specific IIB component / PTS system, N-acetylglucosamine-specific IIC component	791	Saouhsc_00155	836	305	631	530.466	218.307			2.43
	NCTC8325_02602	exported protein	191	Saouhsc_02872	4499	8120	3750	11822.5	24069.5		2.03
cysA	NCTC8325_02509	nickel transport ATP-binding protein	749	Saouhsc_02763	1101	2099	581	737.791	1586.63		2.15
steT	NCTC8325_01306	amino acid permease	1322	Saouhsc_01450	3036	5999	2305	1152.65	2569.17		2.23
hrtA	NCTC8325_02403	Heme efflux system ATPase HrtA	665	Saouhsc_02640	855	1611	822	645.316	1371.57		2.12
narT	NCTC8325_02430	nitrite extrusion protein	1169	Saouhsc_02671	35021	85346	36821	15036.3	41334.6		2.74
mscL	NCTC8325_01218	Large-conductance mechanosensitive channel	362	SA1182	38787	9502	11628	53778.1	14861.1			3.61
tatAy	NCTC8325_00298	Sec-independent protein translocase protein	215	Saouhsc_00329	2019	731	661	4713.31	1924.97			2.45
tatC2	NCTC8325_00297	sec-independent protein translocase	605	Saouhsc_00328	2636	812	706	2186.84	759.881			2.88
tcyP	NCTC8325_00334	Sodium:dicarboxylate symporter family protein	1388	Saouhsc_00367	10563	3666	6522	3819.67	1495.37			2.55
Metabolic Enzymes
	NCTC8325_00126	Putative cytosolic protein	359	Saouhsc_00141	10442	3201	8081	14598.8	5048.19			2.89
srpF	NCTC8325_00121	alpha-helical coiled-coil protein	512	Saouhsc_00135	2419	565	1231	2371.34	624.775			3.79
	NCTC8325_02737	dinB superfamily protein	464	Saouhsc_03028	6896	2590	6234	7459.45	3160.29			2.36
	NCTC8325_02217	nucleoside recognition domain-containing protein	1370	Saouhsc_00299	6802	25317	5689	2491.98	10462.5		4.2
adhE	NCTC8325_00099	acetaldehyde dehydrogenase	2609	Saouhsc_00113	35649	118308	40547	6858.06	25673.5		3.74
ndhF	NCTC8325_00372	NADH dehydrogenase, subunit 5	1484	Saouhsc_00412	34601	4654	16076	11702.6	1775.57			6.59
	NCTC8325_02706	acetyltransferase (GNAT) family protein	500	Saouhsc_02997	429	160	398	430.641	181.174			2.37
	NCTC8325_02438	respiratory nitrate reductase subunit delta	575	Saouhsc_02679	11730	22663	9876	10239	22314.9		2.17
glnA	NCTC8325_01171	glutamine synthetase	1340	Saouhsc_01287	61560	118161	76267	23058	49924.6		2.16
nrdD	NCTC8325_02661	Ribonucleotide reductase of class III (anaerobic), large subunit	1850	Saouhsc_02942	83828	160728	67105	22742.9	49188.6		2.16
gabT	NCTC8325_02648	4-aminobutyrate aminotransferase	1337	Saouhsc_02924	1014	2455	2089	380.657	1039.6		2.73
lacD	NCTC8325_02238	Tagatose 1,6-diphosphate aldolase	980	Saouhsc_02952	316	586	250	161.841	338.545		2.09
leuA_2	NCTC8325_02086	2-isopropylmalate synthase	1529	Saouhsc_02285	1029	1905	1222	337.781	705.395		2.09
	NCTC8325_02516	Putative Similar to diaminopimelate epimerase	821	Saouhsc_02770	497	889	496	303.837	613.061		2.02
msrA_2	NCTC8325_02705	Peptide methionine sulfoxide reductase MsrA	476	Saouhsc_01360	741	277	645	781.338	329.471			2.37
	NCTC8325_00326	transglycosylase associated family protein	251	Saouhsc_00358	218715	76485	159992	437354	172523			2.53
	NCTC8325_00125	acyl-CoA dehydrogenase	1034	Saouhsc_00139	2197	622	1093	1066.44	340.577			3.13
nrdE2	NCTC8325_00682	ribonucleotide-diphosphate reductase subunit alpha	2105	Saouhsc_00742	137576	46882	52949	32803.4	12609.5			2.6
glcU	NCTC8325_02299	glucose uptake protein glcU	863	Saouhsc_02520	16679	4939	5369	9700.34	3240.21			2.99
yveA	NCTC8325_02497	Amino acid permease	1637	Saouhsc_02750	8893	3149	2879	2726.64	1089.1			2.5
sbnA	NCTC8325_00065	Siderophore staphylobactin biosynthesis protein SbnA	980	Saouhsc_00075	179	36	95	91.6758	20.798			4.41
sbnD	NCTC8325_00068	Siderophore staphylobactin biosynthesis protein SbnD	1172	Saouhsc_00078	541	187	331	231.685	90.3356			2.56
sbnB	NCTC8325_00066	Ornithine cyclodeaminase / Siderophore staphylobactin biosynthesis protein SbnB	1010	Saouhsc_00076	289	92	156	143.616	51.5717			2.78
sbnE	NCTC8325_00069	Siderophore staphylobactin biosynthesis protein SbnE	1736	Saouhsc_00079	1110	446	689	320.923	145.455			2.21

## Sheet: Table S4 2 fold Less
TABLE S4: Teg58-regulated genes 2-fold and less
					Reads			RPKM	RPKM		Ratio
				Sum total reads (F+R)	113204244	109805316	133622678
				Sum cleaned reads (F+R)	81402422	88504036	65074724
				Sum mapped reads (F+R)	1992380	1766262	1594207				Repression	Activation
gene	locus_tag	protein	length	Saoushc_ number	SH1000 WT	teg58mut	complemented	SH1000 WT	teg58 mut		Mut/WT	WT/Mut
Teg58 neighboring Genes
flr	NCTC8325_01015	FPRL1 inhibitory protein	401	Saouhsc_01112	1265	594	594	47.7595	29.5402			1.62
	NCTC8325_01016	membrane protein	506	Saouhsc_01113	326	251	298	10.1393	9.89225			1.02
	NCTC8325_01019	uncharacterised protein	185	Saouhsc_01118	2474	2108	2612	210.886	227.233		1.08
	NCTC8325_01020	Uncharacterised protein	233	Saouhsc_01119	4182	3124	2624	9004.05	7591.02			1.18
The ica locus genes
icaA	NCTC8325_02711	Polysaccharide intercellular adhesin (PIA) biosynthesis N-glycosyltransferase IcaA	1238	Saouhsc_03002	223	139	143	90.4091	63.5681			1.42
icaB	NCTC8325_02713	polysaccharide deacetylase	872	Saouhsc_03004	402	245	308	231.386	159.072			1.45
icaC	NCTC8325_02714	Polysaccharide intercellular adhesin (PIA) biosynthesis protein IcaD	1052	Saouhsc_03005	439	288	345	209.448	154.996			1.35
icaD	NCTC8325_02712	Polysaccharide intercellular adhesin (PIA) biosynthesis protein IcaC	305	Saouhsc_03003	202	147	232	332.414	272.874			1.22
icaR	NCTC8325_02710	Biofilm operon icaABCD HTH-type negative transcriptional regulator IcaR	560	Saouhsc_03001	9989	9165	8214	8952.86	9265.94		1.03
The agr locus genes
agrB	NCTC8325_02065	accessory gene regulator protein B AGRB	623	Saouhsc_02261	219568	203333	198320	176892	184784		1.04
agrA	NCTC8325_02068	accessory gene regulator protein A	716	Saouhsc_02265	268189	248024	232606	187999	196122		1.04
agrD	NCTC8325_02066	Regulator protein agrD	140	Saouhsc_02262	84833	72296	72848	304134	292369			1.04
agrC	NCTC8325_02067	Regulator protein agrC	1292	Saouhsc_02264	337067	297749	386668	130943	130477		1
Arginine biosynthesis pathaway related genes
rocA	NCTC8325_02600	Delta-1-pyrroline-5-carboxylate dehydrogenase	1544	Saouhsc_02869	48592	34723	35306	15795.9	12732.5			1.24
rocF	NCTC8325_02198	Arginase	908	Saouhsc_02409	12376	9205	1195	214.505	202.167			1.06
arcA	NCTC8325_02680	Arginine deiminase	1235	Saouhsc_02969	95069	127956	86548	38636.7	58659.5		1.51
arcB	NCTC8325_02679	ornithine carbamoyltransferase	1010	Saouhsc_02968	83531	111134	77402	41510.1	62297.5		1.5
arcD	NCTC8325_01029	Arginine/ornithine antiporter ArcD	1556	Saouhsc_02967	10661	7640	9588	3438.87	2779.9			1.24
argR_2	NCTC8325_02681	ArgR family transcriptional regulator	449	Saouhsc_02970	720	839	627	804.848	1057.94		1.31
argR_1	NCTC8325_01454	arginine repressor	452	Saouhsc_01617	13717	10844	11895	15231.7	13583			1.12
argC	NCTC8325_00134	N-acetyl-gamma-glutamyl-phosphate reductase	1034	Saouhsc_00149	876	547	643	425.218	299.51			1.42
argB	NCTC8325_00132	amino acid kinase	764	Saouhsc_00147	1304	627	792	856.667	464.643			1.84
argF	NCTC8325_01027	ornithine carbamoyltransferase	1001	Saouhsc_01128	1855	1844	1500	930.117	1042.97		1.12
ccpA	NCTC8325_01663	catabolite control protein A	989	Saouhsc_01850	25865	17186	19224	411.584	346.538			1.18
artQ	NCTC8325_01797	extracellular glutamine-binding protein	1457	Saouhsc_01991	6089	9580	2246	2097.56	3722.64		1.77
Purine metabolism pathway related genes
purR	NCTC8325_00422	PurR: transcription regulator associated with purine metabolism	824	Saouhsc_00467	78772	54749	54826	1503.75	1325.15			1.13
purF	NCTC8325_00932	amidophosphoribosyltransferase	1484	Saouhsc_01014	11878	16266	51634	4017.33	6205.71		1.54
purL	NCTC8325_00931	Phosphoribosylformylglycinamidine synthase, synthetase subunit	2189	Saouhsc_01013	12725	14208	46356	2917.69	3674.79		1.26
purS	NCTC8325_00929	Phosphoribosylformylglycinamidine synthase, PurS subunit	263	Saouhsc_01011	1354	1199	3073	2583.99	2581.12			1
purC	NCTC8325_00928	Phosphoribosylaminoimidazole-succinocarboxamide synthase	704	Saouhsc_01010	2059	1378	3353	1467.95	1108.21			1.32
purK	NCTC8325_00927	phosphoribosylaminoimidazolesuccinocarboxamide synthase	1124	Saouhsc_01009	4335	3016	5807	1935.76	1519.18			1.27
purE	NCTC8325_00926	AIR carboxylase	482	Saouhsc_01008	1117	706	1283	1163.15	829.283			1.4
purB	NCTC8325_01948	adenylosuccinate lyase	1295	Saouhsc_02126	20762	19158	17956	8046.87	8375.78		1.04
guaB	NCTC8325_00341	Inosine-5-monophosphate dehydrogenase	1466	Saouhsc_00375	45519	48580	43953	488.415	659.589		1.35
guaA	NCTC8325_00342	GMP synthase (glutamine-hydrolyzing)	1541	Saouhsc_00374	70639	73468	81796	721.062	948.954		1.31
guaC	NCTC8325_01208	putative GMP reductase	977	Saouhsc_01330	1399	1010	1329	22.5354	20.6157			1.09
plsX	NCTC8325_01092	Fatty acid/phospholipid synthesis protein	986	Saouhsc_01197	54510	91526	59097	27747.7	52554.8		1.89
deoD_1	NCTC8325_00085	Purine nucleoside phosphorylase	707	Saouhsc_00097	754	662	803	535.278	530.131			1.01
plsC	NCTC8325_01652	1-acyl-sn-glycerol-3-phosphate acyltransferase	617	Saouhsc_01837	4037	2154	2141	102.971	69.6197			1.48
Carotenoid pigment genes
crtM	NCTC8325_02608	dehydrosqualene synthase	863	Saouhsc_02879	38318	15339	37072	698.495	354.452			1.97
crtN	NCTC8325_02607	Dehydrosqualene desaturase (Diapophytoene desaturase) (4,4-diapophytoene desaturase)	1508	Saouhsc_02877	54295	23338	49471	566.489	308.627			1.85
crtQ	NCTC8325_02609	Hpnb	1127	Saouhsc_02880	49694	22942	46315	693.613	405.964			1.71
crtP	NCTC8325_02610	Phytoene desaturase, neurosporene or lycopene producing / 4,4-diapolycopene oxidase	1493	Saouhsc_02881	52980	24189	52710	558.199	323.127			1.73
crtO	NCTC8325_02611	Glycosyl-4,4-diaponeurosporenoate acyltransferase precursor	497	Saouhsc_02882	11135	4826	10006	352.423	193.663			1.82
House keeping or chaperone genes
hu	NCTC8325_01342	DNA-binding protein II HBsu	272	Saouhsc_01490	402650	210737	303890	742996	438649			1.69
gyrA	NCTC8325_00006	DNA gyrase subunit A	2663	Saouhsc_00006	88338	69838	71929	16649.6	14847.9			1.12
hfq	NCTC8325_01166	RNA binding protein Hfq	233	Saouhsc_01281	2660	2023		179.579	172.818		1.03
Other regulatory loci
sarA	NCTC8325_00569	SarA transcriptional regulator	374	Saouhsc_00573	92256	65269	89053	3880.19	3473.64			1.11704
codY	NCTC8325_01118	GTP-sensing transcriptional pleiotropic repressor codY	773	Saouhsc_01228	53489	68175	53765	1088.47	1758.98		1.61
srrB	NCTC8325_01425	ResE	1751	Saouhsc_01585	41338	33476	29468	371.359	381.296		1.02
